# Supplementary material for: Novel Genetic Variations in Acute Myeloid Leukemia in Pakistani Population
Source: Front Genet. 2020 Jun 23;11:560. doi: 10.3389/fgene.2020.00560 (PMC7324646; doi:10.3389/fgene.2020.00560)
Supplement: TABLE S4 — Effect of stopgain and frameshift variants (germline and somatic) on transcripts. [file Table_4.XLSX]

## Sheet: Sheet1
Supplementary Table S4
Effect of stopgain and frameshift variants (germline and somatic) on transcripts
							Transcripts affected
Gene	Chrom:Position	rsID	Nucloetide Variation	Variant Class	Variant type	Variant Effect	Protein coding	NMD	Germline/somatic
RAD21	chr8:117864225	.	G>A	stopgain	SNV	p.R478X	2 (ENST00000297338.2, ENST00000518055.1)	0	Somatic
WT1	chr11:32413578	rs121907909	G>A	stopgain	SNV	p.R441X	8 (ENST00000332351.8, ENST00000379079.8, ENST00000448076.8, ENST00000452863.9, ENST00000527882.5, ENST00000530998.5, ENST00000639563.2, ENST00000640146.2)	2 (ENST00000379077.8, ENST00000651459.1)	Germline
SRSF2	chr17:74732981	.	G>A	stopgain	SNV	p.Q88X	5 (ENST00000358156.6, ENST00000359995.5, ENST00000392485.2, ENST00000508921.3, ENST00000583836.1)	2 (ENST00000452355.3, ENST00000585202.1)	Somatic
WT1	chr11:32417915	.	T>TACAAG	frameshift	Insertion	p.V362fs	7 (ENST00000332351.3, ENST00000379079.2, ENST00000448076.3, ENST00000452863.3, ENST00000527775.1, ENST00000527882.1, ENST00000530998.1)	1 (ENST00000379077.3)	Germline
KIT	chr4:55589772	.	CG>C	frameshift	Deletion	p.D419fs	2 (ENST00000288135.5, ENST00000412167.2)	0	Somatic
KIT	chr4:55589775	.	CAG>C	frameshift	Deletion	p.R420fs	2 (ENST00000288135.5, ENST00000412167.2)	0	Somatic
NPM1	chr5:170837543	rs758959453	C>CTCTG	frameshift	Insertion	p.L258fs	3 (ENST00000296930.5, ENST00000351986.6, ENST00000517671.1)	0	Germline
EZH2	chr7:148543670	.	A>ACTGCTTGGCC	frameshift	Insertion	p.R46fs	7 (ENST00000320356.2, ENST00000350995.2, ENST00000460911.1, ENST00000476773.1, ENST00000478654.1, ENST00000483967.1, ENST00000541220.1)	2 (ENST00000483012.1, ENST00000492143.1)	Germline
